# Supplementary material for: Risk Factors for Hospitalization or Death Among Adults With Advanced HIV at Enrollment for Care in South Africa: A Secondary Analysis of the TB Fast Track Trial
Source: Open Forum Infect Dis. 2022 Jun 9;9(7):ofac265. doi: 10.1093/ofid/ofac265 (PMC9290545; doi:10.1093/ofid/ofac265)
Supplement: ofac265_Supplementary_Data [file ofac265_supplementary_data.zip]

Archive with 3 entries (3 files):
- tbft_rf_suppfigure_20220321_v5.docx
- tbft_rf_suppmaterial_20220504_v5.docx
- tbft_rf_supptables_20220504_v5.docx
